# Supplementary material for: ATG-18 and EPG-6 are Both Required for Autophagy but Differentially Contribute to Lifespan Control in Caenorhabditis elegans
Source: Cells. 2019 Mar 12;8(3):236. doi: 10.3390/cells8030236 (PMC6468378; doi:10.3390/cells8030236)
Supplement: Supplementary file 1 [file cells-08-00236-s001.zip]

Archive with 3 entries (2 files):
- cells-448378-final-suppl/
- cells-448378-final-suppl/cells-448378-final-suppl-data.xlsx
- cells-448378-final-suppl/cells-448378-final-suppl.pdf
